# Supplementary material for: Untargeted Metabolomics Toward Systematic Characterization of Antioxidant Compounds in Betulaceae Family Plant Extracts
Source: Metabolites. 2019 Sep 16;9(9):186. doi: 10.3390/metabo9090186 (PMC6780370; doi:10.3390/metabo9090186)
Supplement: Supplementary file 1 [file metabolites-09-00186-s001.zip]

Archive with 2 entries (1 files):
- metabolites-594199-SI/
- metabolites-594199-SI/metabolites-594199-supplementary.pptx
